# Supplementary material for: Arbovirus in Solid Organ Transplants: A Narrative Review of the Literature
Source: Viruses. 2024 Nov 15;16(11):1778. doi: 10.3390/v16111778 (PMC11599096; doi:10.3390/v16111778)
Supplement: Supplementary file 1 [file viruses-16-01778-s001.zip]

Archive with 1 entries (1 files):
- viruses-3260246-supplementary.pdf
